# Supplementary material for: Characterization of Metabolic Correlations of Ursodeoxycholic Acid with Other Bile Acid Species through In Vitro Sequential Metabolism and Isomer-Focused Identification
Source: Molecules. 2023 Jun 16;28(12):4801. doi: 10.3390/molecules28124801 (PMC10300935; doi:10.3390/molecules28124801)
Supplement: Supplementary file 1 [file molecules-28-04801-s001.zip]

Archive with 1 entries (1 files):
- molecules-2448643-supplementary.pdf
